# Supplementary material for: The Eco-Evo Mandala: Simplifying Bacterioplankton Complexity into Ecohealth Signatures
Source: Entropy (Basel). 2021 Nov 8;23(11):1471. doi: 10.3390/e23111471 (PMC8625105; doi:10.3390/e23111471)
Supplement: Supplementary file 1 [file entropy-23-01471-s001.zip]

Archive with 1 entries (1 files):
- entropy-1379973-supplementary.pdf
